# Supplementary material for: PSP-GNM: Predicting Protein Stability Changes upon Point Mutations with a Gaussian Network Model
Source: Int J Mol Sci. 2022 Sep 14;23(18):10711. doi: 10.3390/ijms231810711 (PMC9505940; doi:10.3390/ijms231810711)
Supplement: Supplementary file 1 [file ijms-23-10711-s001.zip]

Archive with 1 entries (1 files):
- ijms-1890169-supplementary.pdf
